# Supplementary material for: Crystal structure of SrGeO3 in the high-pressure perovskite-type phase
Source: Acta Crystallogr E Crystallogr Commun. 2015 Apr 18;71(Pt 5):502–4. doi: 10.1107/S2056989015007264 (PMC4420111; doi:10.1107/S2056989015007264)
Supplement: Supplementary file 1 [file e-71-00502-sup1.cif]

##############################################################################
#                                                                            #
# This CIF contains the data in a paper accepted for publication in          #
# Acta Crystallographica Section E. It conforms to the requirements of       #
# Notes for Authors for Acta Crystallographica Section E, and has been       #
# peer reviewed under the auspices of the IUCr Commission on Journals.       #
#                                                                            #
# Full details of the Crystallographic Information File format               #
# are given in the paper "The Crystallographic Information File (CIF):       #
# a New Standard Archive File for Crystallography" by S. R. Hall, F. H.      #
# Allen and I. D. Brown [Acta Cryst. (1991), A47, 655-685].                  #
#                                                                            #
# The current version of the core CIF dictionary is obtainable from          #
# ftp://ftp.iucr.org/pub/cif_core.dic.                                       #
#                                                                            #
# Software is freely available for graphical display of the structure(s)     #
# in this CIF. For information consult the CIF software page                 #
# http://www.iucr.org/resources/cif/software.                                #
#                                                                            #
# This file may be used for bona fide research purposes within the           #
# scientific community so long as proper attribution is given to the journal # 
# article from which it was obtained.                                        #
#                                                                            #
##############################################################################
data_General
_audit_creation_method     ?
_journal_date_recd_electronic     2015-03-19
_journal_date_accepted     2015-04-11
_journal_name_full     'Acta Crystallographica, Section E'
_journal_year     2015
_journal_volume     71
_journal_issue      5
_journal_page_first     502
_journal_page_last     504
_journal_paper_category     GI
_journal_paper_doi     10.1107/S2056989015007264
_journal_coeditor_code     WM5141
_publ_contact_author_name     'Akihiko Nakatsuka'
_publ_contact_author_address
;
  Graduate School of Science and Engineering,
  Yamaguchi University,
  Ube, Yamaguchi 755-8611,
  Japan
;
_publ_contact_author_email     'tuka@yamaguchi-u.ac.jp'
_publ_contact_author_fax     '81(836)859651'
_publ_contact_author_phone     '81(836)859201'
_publ_section_title
;
Crystal structure of SrGeO~3~ in the high-pressure perovskite-type phase
;
_publ_section_title_footnote     .
loop_
    _publ_author_name
    _publ_author_footnote
    _publ_author_address
    'Nakatsuka, Akihiko' ?
;
  Graduate School of Science and Engineering,
  Yamaguchi University,
  Ube 755-8611,
  Japan
;
    'Arima, Hiroshi' ?
;
  Institute for Materials Research,
  Tohoku University,
  Sendai 980-8577,
  Japan
;
    'Ohtaka, Osamu' ?
;
  Graduate School of Science,
  Osaka University,
  Toyonaka 560-0043,
  Japan
;
    'Fujiwara, Keiko ' ?
;
  Graduate School of Science and Engineering,
  Yamaguchi University,
  Ube 755-8611,
  Japan
;
    'Yoshiasa, Akira' ?
;
  Graduate School of Science and Technology,
  Kumamoto University,
  Kumamoto 860-8555,
  Japan
;
_publ_section_synopsis
;
The high-pressure phase of SrGeO~3~ synthesized at 6 GPa and 1223 K adopts the
ideal cubic perovskite-type structure. The Ge---O bond is largely covalent,
which influences the thermal vibration behavior of the O atom.
;
data_I
_database_code_depnum_ccdc_archive 'CCDC 1059192'
_chemical_name_systematic
;
Strontium germanium trioxide
;
_chemical_formula_moiety     'Ge O3 Sr'
_chemical_formula_sum     'Ge O3 Sr'
_chemical_formula_iupac     'Sr Ge O3'
_chemical_formula_weight     208.23
_chemical_melting_point     ?
_symmetry_cell_setting     cubic
_symmetry_space_group_name_H-M     'P m -3 m'
_symmetry_space_group_name_Hall     '-P 4 2 3'
loop_
    _symmetry_equiv_pos_as_xyz
    x,y,z
    z,x,y
    y,z,x
    x,z,y
    y,x,z
    z,y,x
    x,-y,-z
    z,-x,-y
    y,-z,-x
    x,-z,-y
    y,-x,-z
    z,-y,-x
    -x,y,-z
    -z,x,-y
    -y,z,-x
    -x,z,-y
    -y,x,-z
    -z,y,-x
    -x,-y,z
    -z,-x,y
    -y,-z,x
    -x,-z,y
    -y,-x,z
    -z,-y,x
    -x,-y,-z
    -z,-x,-y
    -y,-z,-x
    -x,-z,-y
    -y,-x,-z
    -z,-y,-x
    -x,y,z
    -z,x,y
    -y,z,x
    -x,z,y
    -y,x,z
    -z,y,x
    x,-y,z
    z,-x,y
    y,-z,x
    x,-z,y
    y,-x,z
    z,-y,x
    x,y,-z
    z,x,-y
    y,z,-x
    x,z,-y
    y,x,-z
    z,y,-x
_cell_length_a     3.7978(2)
_cell_length_b     3.7978(2)
_cell_length_c     3.7978(2)
_cell_angle_alpha     90
_cell_angle_beta     90
_cell_angle_gamma     90
_cell_volume     54.777(9)
_cell_formula_units_Z     1
_cell_measurement_reflns_used     25
_cell_measurement_theta_min     21.5
_cell_measurement_theta_max     25.0
_cell_measurement_temperature     296
_exptl_crystal_description     'fragment'
_exptl_crystal_colour     'colorless'
_exptl_crystal_size_max     0.10
_exptl_crystal_size_mid     0.08
_exptl_crystal_size_min     0.08
_exptl_crystal_size_rad     ?
_exptl_crystal_density_diffrn     6.315
_exptl_crystal_density_meas     ?
_exptl_crystal_density_method     'not measured'
_exptl_crystal_F_000     94
_exptl_absorpt_coefficient_mu     37.727
_exptl_absorpt_correction_type     psi-scan
_exptl_absorpt_process_details
;
(North <i>et al.</i>, 1968)
;
_exptl_absorpt_correction_T_min     0.037
_exptl_absorpt_correction_T_max     0.049
_diffrn_ambient_temperature     296
_diffrn_radiation_type     'Mo K\a'
_diffrn_radiation_wavelength     0.71069
_diffrn_measurement_device_type     'Rigaku AFC-7R'
_diffrn_measurement_method     \w-2\q
_diffrn_reflns_number     521
_diffrn_reflns_av_R_equivalents     0.0227
_diffrn_reflns_theta_max     60.00
_diffrn_reflns_theta_full     60.00
_diffrn_measured_fraction_theta_max     1.0000
_diffrn_measured_fraction_theta_full     1.0000
_diffrn_reflns_limit_h_min     0
_diffrn_reflns_limit_h_max     9
_diffrn_reflns_limit_k_min     0
_diffrn_reflns_limit_k_max     9
_diffrn_reflns_limit_l_min     0
_diffrn_reflns_limit_l_max     9
_diffrn_standards_number     3
_diffrn_standards_interval_count     150
_diffrn_standards_decay_%     0
_refine_special_details     ?
_reflns_number_total     116
_reflns_number_gt     66
_reflns_threshold_expression     F>3.0\s(F)
_refine_ls_structure_factor_coef     F
_refine_ls_R_factor_gt     0.0192
_refine_ls_wR_factor_ref     0.0200
_refine_ls_goodness_of_fit_ref     1.950
_refine_ls_number_reflns     64
_refine_ls_number_parameters     6
_refine_ls_hydrogen_treatment     ?
_refine_ls_weighting_scheme     sigma
_refine_ls_weighting_details     'w = 1/\s^2^(F)'
_refine_ls_shift/su_max     0.0000
_refine_diff_density_max     1.04
_refine_diff_density_min     -1.38
_refine_ls_extinction_method
;
isotropic Type I (Becker & Coppens, 1974<i>a</i>,<i>b</i>)
;
_refine_ls_extinction_coef     0.40(1)E3
_refine_ls_abs_structure_details     ?
_refine_ls_abs_structure_Flack     ?
loop_
    _atom_type_symbol
    _atom_type_description
    _atom_type_scat_dispersion_real
    _atom_type_scat_dispersion_imag
    _atom_type_scat_source
    'Sr' 'Sr' -1.5307 3.2498
;International Tables for Crystallography
(1992, Vol. C, Tables 4.2.6.8 and 6.1.1.1)
;
    'Ge' 'Ge' 0.1547 1.8001
;International Tables for Crystallography
(1992, Vol. C, Tables 4.2.6.8 and 6.1.1.1)
;
    'O' 'O' 0.0106 0.0060
;International Tables for Crystallography
(1992, Vol. C, Tables 4.2.6.8 and 6.1.1.1)
;
_computing_data_collection
;
<i>WinAFC</i> (Rigaku, 1999)
;
_computing_cell_refinement
;
<i>WinAFC</i> (Rigaku, 1999)
;
_computing_data_reduction
;
<i>RADY</i> (Sasaki, 1987)
;
_computing_structure_solution     ?
_computing_structure_refinement
;
<i>RADY</i> (Sasaki, 1987)
;
_computing_molecular_graphics
;
ATOMS for Windows (Dowty, 2000)
;
_computing_publication_material
;
publCIF (Westrip, 2010)
;
loop_
    _atom_site_type_symbol
    _atom_site_label
    _atom_site_fract_x
    _atom_site_fract_y
    _atom_site_fract_z
    _atom_site_U_iso_or_equiv
    _atom_site_adp_type
    _atom_site_calc_flag
    _atom_site_refinement_flags
    _atom_site_occupancy
    _atom_site_disorder_assembly
    _atom_site_disorder_group
    Sr Sr 0.0000 0.0000 0.0000 0.00300(9) Uani d S 1.00 . .
    Ge Ge 0.5000 0.5000 0.5000 0.00182(9) Uani d S 1.00 . .
    O O 0.0000 0.5000 0.5000 0.0055(7) Uani d S 1.00 . .
loop_
    _atom_site_aniso_label
    _atom_site_aniso_U_11
    _atom_site_aniso_U_22
    _atom_site_aniso_U_33
    _atom_site_aniso_U_12
    _atom_site_aniso_U_13
    _atom_site_aniso_U_23
    Sr 0.0030(2) 0.0030 0.0030 0.0000 0.0000 0.0000
    Ge 0.0018(2) 0.0018 0.0018 0.0000 0.0000 0.0000
    O 0.0011(8) 0.0077(7) 0.0077 0.0000 0.0000 0.0000
_geom_special_details     ?
loop_
    _geom_bond_atom_site_label_1
    _geom_bond_atom_site_label_2
    _geom_bond_site_symmetry_1
    _geom_bond_site_symmetry_2
    _geom_bond_distance
    _geom_bond_publ_flag
    Sr O . . 2.68550(10)
                       no
    Sr O . 2_555 2.68550(10)
                           no
    Sr O . 3_555 2.68550(10)
                           no
    Sr O . 3_445 2.68550(10)
                           no
    Sr O . 2_454 2.68550(10)
                           no
    Sr O . 2_455 2.68550(10)
                           no
    Sr O . 3_455 2.68550(10)
                           no
    Sr O . 1_544 2.68550(10)
                           no
    Sr O . 1_545 2.68550(10)
                           no
    Sr O . 3_545 2.68550(10)
                           no
    Sr O . 1_554 2.68550(10)
                           no
    Sr O . 2_554 2.68550(10)
                           no
    Ge O . . 1.89890(10)
                       no
    Ge O . 2_555 1.89890(10)
                           no
    Ge O . 3_555 1.89890(10)
                           no
    Ge O . 3_556 1.89890(10)
                           no
    Ge O . 2_565 1.89890(10)
                           no
    Ge O . 1_655 1.89890(10)
                           no
    O O . 2_555 2.68550(10)
                          no
    O O . 3_555 2.68550(10)
                          no
    O O . 2_455 2.68550(10)
                          no
    O O . 3_455 2.68550(10)
                          no
    O O . 3_456 2.68550(10)
                          no
    O O . 2_465 2.68550(10)
                          no
    O O . 3_556 2.68550(10)
                          no
    O O . 2_565 2.68550(10)
                          no
loop_
    _geom_contact_atom_site_label_1
    _geom_contact_atom_site_label_2
    _geom_contact_distance
    _geom_contact_site_symmetry_1
    _geom_contact_site_symmetry_2
    _geom_contact_publ_flag
    ? ? ? ? ? ?
loop_
    _geom_angle_atom_site_label_1
    _geom_angle_atom_site_label_2
    _geom_angle_atom_site_label_3
    _geom_angle_site_symmetry_1
    _geom_angle_site_symmetry_2
    _geom_angle_site_symmetry_3
    _geom_angle
    _geom_angle_publ_flag
    O Sr O . 1_555 2_555 60.00 no
    O Sr O . 1_555 3_555 60.00 no
    O Sr O . 1_555 3_445 120.00 no
    O Sr O . 1_555 2_454 120.00 no
    O Sr O . 1_555 2_455 60.00 no
    O Sr O . 1_555 3_455 60.00 no
    O Sr O . 1_555 1_544 180.00 no
    O Sr O . 1_555 1_545 90.00 no
    O Sr O . 1_555 3_545 120.00 no
    O Sr O . 1_555 1_554 90.00 no
    O Sr O . 1_555 2_554 120.00 no
    O Sr O . 2_555 3_555 60.00 no
    O Sr O . 2_555 3_445 120.00 no
    O Sr O . 3_555 2_454 120.00 no
    O Ge O . 1_555 2_555 90.00 no
    O Ge O . 1_555 3_555 90.00 no
    O Ge O . 1_555 3_556 90.00 no
    O Ge O . 1_555 2_565 90.00 no
    O Ge O . 1_555 1_655 180.00 no
    O Ge O . 2_555 3_555 90.00 no
    O Ge O . 2_555 3_556 90.00 no
    O Ge O . 3_555 2_565 90.00 no
    Sr O Sr . 1_555 1_556 90.00 no
    Sr O Sr . 1_555 1_565 90.00 no
    Sr O Sr . 1_555 1_566 180.00 no
    Sr O Ge . 1_555 1_555 90.00 no
    Sr O Ge . 1_555 1_455 90.00 no
    Sr O O . 1_555 2_555 60.00 no
    Sr O O . 1_555 3_555 60.00 no
    Sr O O . 1_555 2_455 60.00 no
    Sr O O . 1_555 3_455 60.00 no
    Sr O O . 1_555 3_456 120.00 no
    Sr O O . 1_555 2_465 120.00 no
    Sr O O . 1_555 3_556 120.00 no
    Sr O O . 1_555 2_565 120.00 no
    Ge O Ge . 1_555 1_455 180.00 no
    Ge O O . 1_555 2_555 45.00 no
    Ge O O . 1_555 3_555 45.00 no
    Ge O O . 1_555 2_455 135.00 no
    Ge O O . 1_555 3_455 135.00 no
    Ge O O . 1_555 3_456 135.00 no
    Ge O O . 1_555 2_465 135.00 no
    Ge O O . 1_555 3_556 45.00 no
    Ge O O . 1_555 2_565 45.00 no
    Ge O O . 1_455 2_455 45.00 no
    Ge O O . 1_455 3_455 45.00 no
    Ge O O . 1_455 3_456 45.00 no
    Ge O O . 1_455 2_465 45.00 no
    O O O . 2_555 3_555 60.00 no
    O O O . 2_555 2_465 180.00 no
    O O O . 2_555 3_556 60.00 no
    O O O . 3_555 3_456 180.00 no
    O O O . 3_555 2_565 60.00 no
    O O O . 2_455 3_455 60.00 no
    O O O . 2_455 3_456 60.00 no
    O O O . 2_455 2_565 180.00 no
    O O O . 3_455 2_465 60.00 no
    O O O . 3_455 3_556 180.00 no
    O O O . 3_456 2_465 60.00 no
    O O O . 3_556 2_565 60.00 no
