# Supplementary material for: Crystal structure of SrGeO3 in the high-pressure perovskite-type phase
Source: Acta Crystallogr E Crystallogr Commun. 2015 Apr 18;71(Pt 5):502–4. doi: 10.1107/S2056989015007264 (PMC4420111; doi:10.1107/S2056989015007264)
Supplement: Supplementary file 2 [file e-71-00502-Isup2.hkl]

 #-----------------------------------------------------------------------------
data_I
 #-----------------------------------------------------------------------------
 loop_
 _refln_index_h
 _refln_index_k
 _refln_index_l
 _refln_F_calc 
 _refln_F_meas
 _refln_F_sigma
 _refln_observed_status
   1   1   1    18.90890    18.83160    .13899 o
   0   0   2    62.98648    63.00685    .09599 o
   0   1   2     2.86705     2.76644    .10782 o
   1   1   2    41.09928    41.22773    .09420 o
   0   2   2    50.33627    50.20484    .10449 o
   1   2   2     2.14819     2.30455    .22787 o
   2   2   2    42.89488    44.40364    .19529 o
   0   1   3    35.61034    35.33799    .07588 o
   1   1   3     8.82695     8.99434    .14545 o
   1   2   3    31.79863    31.87980    .08483 o
   0   3   3    28.47755    28.29258    .13221 o
   1   3   3     6.92320     6.81463    .15631 o
   2   3   3    25.95658    26.42640    .14490 o
   3   3   3     5.97724     5.99989    .27067 o
   0   0   4    37.75776    37.01788    .12515 o
   1   1   4    28.98184    28.85903    .13063 o
   0   2   4    33.88605    33.80252    .09606 o
   2   2   4    30.80249    31.48284    .14407 o
   1   3   4    24.01780    24.13372    .10962 o
   3   3   4    20.41926    20.68356    .17668 o
   0   4   4    26.11831    26.11332    .16732 o
   2   4   4    24.26505    24.81333    .17659 o
   4   4   4    20.00876    20.36277    .34373 o
   0   1   5    23.60096    23.62406    .10916 o
   1   1   5     5.99885     5.79488    .16979 o
   1   2   5    21.79576    21.87439    .11848 o
   0   3   5    20.07060    19.79618    .12740 o
   1   3   5     5.16623     5.16145    .15048 o
   2   3   5    18.72082    19.00982    .13431 o
   1   4   5    17.68751    17.62222    .14373 o
   3   4   5    15.60576    15.77197    .15633 o
   0   5   5    15.34400    15.17679    .22145 o
   2   5   5    14.55262    14.58349    .22916 o
   4   5   5    12.64800    12.89715    .24650 o
   0   0   6    24.30279    24.17864    .17825 o
   1   1   6    19.38540    19.22931    .19104 o
   0   2   6    22.68915    22.78187    .13113 o
   2   2   6    21.27520    21.49210    .19566 o
   1   3   6    16.95702    16.95121    .14863 o
   3   3   6    15.07013    15.20560    .22555 o
   0   4   6    18.92782    18.88533    .14979 o
   2   4   6    17.92731    17.96853    .15503 o
   4   4   6    15.47534    15.56740    .22061 o
   1   5   6    13.55455    13.48254    .16638 o
   3   5   6    12.34751    12.51354    .17155 o
   0   6   6    14.82162    14.58123    .21715 o
   2   6   6    14.20197    14.06656    .21866 o
   0   1   7    15.29677    15.28342    .15505 o
   1   2   7    14.50843    14.69302    .16197 o
   0   3   7    13.69494    13.78331    .16599 o
   2   3   7    13.07271    13.09045    .17250 o
   1   4   7    12.61158    12.50179    .17201 o
   3   4   7    11.55977    11.59519    .17062 o
   0   5   7    11.38239    10.84789    .17718 o
   2   5   7    10.97558    11.12247    .15863 o
   0   0   8    16.29572    16.19608    .21915 o
   1   1   8    13.34323    12.63160    .24086 o
   0   2   8    15.55088    15.55804    .15382 o
   2   2   8    14.87169    14.68891    .21180 o
   1   3   8    12.20426    12.39830    .15793 o
   3   3   8    11.25546    10.76770    .22398 o
   0   4   8    13.67695    13.35691    .14734 o
   2   4   8    13.14672    13.21647    .13782 o
   0   1   9    10.43502    10.25385    .16268 o
